# Supplementary material for: Counseling in Vape Shops: A Survey of Vape Shop Managers in Switzerland
Source: Int J Environ Res Public Health. 2021 Oct 15;18(20):10861. doi: 10.3390/ijerph182010861 (PMC8535370; doi:10.3390/ijerph182010861)
Supplement: Supplementary file 1 [file ijerph-18-10861-s001.zip]

Archive with 1 entries (1 files):
- ijerph-1386957-supplementary.pdf
